# Supplementary material for: Efficient selective removal of uremic toxin precursor by olefin-linked covalent organic frameworks for nephropathy treatment
Source: Nat Commun. 2023 May 16;14:2805. doi: 10.1038/s41467-023-38427-3 (PMC10188479; doi:10.1038/s41467-023-38427-3)
Supplement: Supplementary file 3 — Source Data [file 41467_2023_38427_MOESM3_ESM.xlsx]

## Sheet: Fig. 7a-d--P value
	Figures	Groups	P value
	Fig. 7a	normal vs. model	0.000000
		model vs. NKCOF-12	0.0449
		model vs. AST-120	0.0442
		NKCOF-12 vs. AST-120	1.000000
	Fig. 7b	normal vs. model	0.0002
		model vs. NKCOF-12	0.4518
		model vs. AST-120	0.0555
	Fig. 7c	normal vs. model	0.0045
		model vs. NKCOF-12	0.5154
		model vs. AST-120	0.6806
	Fig. 7d	normal vs. model	0.000000
		model vs. NKCOF-12	4e-06
		model vs. AST-120	0.0003

## Sheet: Supplementary Fig. 25--P value 
	Figures	Groups	P value
	Tryptophan	model vs. NKCOF-12	0.2434
		model vs. AST-120	0.0501
		NKCOF-12 vs. AST-120	0.0037
	Vitamin B1	model vs. NKCOF-12	0.0799
		model vs. AST-120	0.0182
		NKCOF-12 vs. AST-120	0.6217
	L-phenylalanine	model vs. NKCOF-12	0.1532
		model vs. AST-120	0.0011
		NKCOF-12 vs. AST-120	0.0199
	Indole	model vs. NKCOF-12	0.0036
		model vs. AST-120	0.0062
		NKCOF-12 vs. AST-120	0.927
	Indole-3-carboxaldehyde	model vs. NKCOF-12	0.9524
		model vs. AST-120	0.0157
		NKCOF-12 vs. AST-120	0.01
	Tryptamine	model vs. NKCOF-12	0.0878
		model vs. AST-120	0.01
		NKCOF-12 vs. AST-120	0.3771
	Indole-3-propionic acid	model vs. NKCOF-12	0.8674
		model vs. AST-120	0.01
		NKCOF-12 vs. AST-120	0.0219
	Kynurenic acid	model vs. NKCOF-12	0.3063
		model vs. AST-120	0.0146
		NKCOF-12 vs. AST-120	0.1639
	Indole-3-acetic acid	model vs. NKCOF-12	0.0845
		model vs. AST-120	0.0014
		NKCOF-12 vs. AST-120	0.0512
